# Supplementary material for: Rhodnius micki, a new species of Triatominae (Hemiptera, Reduviidae) from Bolivia
Source: Zookeys. 2021 Jan 26;1012:71–93. doi: 10.3897/zookeys.1012.54779 (PMC7854562; doi:10.3897/zookeys.1012.54779)
Supplement: XML Treatment for Rhodnius [file zookeys.1012.54779-treatment1.xml]

<!DOCTYPE tp:taxon-treatment
  PUBLIC "-//TaxonX//DTD Taxonomic Treatment Publishing DTD v0 20100105//EN" "tax-treatment-NSO.dtd">
<tp:taxon-treatment xmlns:tp="http://www.plazi.org/taxpub"><tp:treatment-meta><kwd-group><label>Taxon classification</label><kwd><named-content xmlns:xlink="http://www.w3.org/1999/xlink" content-type="kingdom">Animalia</named-content></kwd><kwd><named-content xmlns:xlink="http://www.w3.org/1999/xlink" content-type="order">Hemiptera</named-content></kwd><kwd><named-content xmlns:xlink="http://www.w3.org/1999/xlink" content-type="family">Reduviidae</named-content></kwd></kwd-group><mixed-citation publication-type="journal"><person-group><name><surname>Zhao</surname><given-names>Yisheng</given-names></name><name><surname>Galvão</surname><given-names>Cleber</given-names></name><name><surname>Cai</surname><given-names>Wanzhi</given-names></name></person-group><article-title><italic><tp:taxon-name><tp:taxon-name-part taxon-name-part-type="genus" reg="Rhodnius">Rhodnius</tp:taxon-name-part> <tp:taxon-name-part taxon-name-part-type="species" reg="micki">micki</tp:taxon-name-part></tp:taxon-name></italic>, a new species of <tp:taxon-name><tp:taxon-name-part taxon-name-part-type="subfamily">Triatominae</tp:taxon-name-part></tp:taxon-name> (<tp:taxon-name><tp:taxon-name-part taxon-name-part-type="order">Hemiptera</tp:taxon-name-part></tp:taxon-name>, <tp:taxon-name><tp:taxon-name-part taxon-name-part-type="family">Reduviidae</tp:taxon-name-part></tp:taxon-name>) from Bolivia</article-title><source>Zookeys</source><day>26</day><month>1</month><year>2021</year><volume>1012</volume><fpage>71</fpage><lpage>93</lpage><pub-id pub-id-type="doi">10.3897/zookeys.1012.54779</pub-id></mixed-citation></tp:treatment-meta><tp:nomenclature><tp:taxon-name><object-id xmlns:xlink="http://www.w3.org/1999/xlink" content-type="arpha" xlink:type="simple">2990C28C-AB54-56CE-923A-26B6E2B5D928</object-id>
                <tp:taxon-name-part taxon-name-part-type="genus" reg="Rhodnius">Rhodnius</tp:taxon-name-part>
              </tp:taxon-name><tp:taxon-authority>Stål, 1859</tp:taxon-authority></tp:nomenclature><tp:treatment-sec sec-type="Type of genus" id="SECID0EZ1AE"><title>Type of genus.</title><p><italic><tp:taxon-name><tp:taxon-name-part taxon-name-part-type="genus" reg="Rhodnius">Rhodnius</tp:taxon-name-part> <tp:taxon-name-part taxon-name-part-type="species" reg="prolixus">prolixus</tp:taxon-name-part></tp:taxon-name></italic> Stål, 1859.</p></tp:treatment-sec></tp:taxon-treatment>
