# Supplementary material for: Rhodnius micki, a new species of Triatominae (Hemiptera, Reduviidae) from Bolivia
Source: Zookeys. 2021 Jan 26;1012:71–93. doi: 10.3897/zookeys.1012.54779 (PMC7854562; doi:10.3897/zookeys.1012.54779)
Supplement: XML Treatment for Rhodnius micki [file zookeys.1012.54779-treatment2.xml]

<!DOCTYPE tp:taxon-treatment
  PUBLIC "-//TaxonX//DTD Taxonomic Treatment Publishing DTD v0 20100105//EN" "tax-treatment-NSO.dtd">
<tp:taxon-treatment xmlns:tp="http://www.plazi.org/taxpub"><tp:treatment-meta><kwd-group><label>Taxon classification</label><kwd><named-content xmlns:xlink="http://www.w3.org/1999/xlink" content-type="kingdom">Animalia</named-content></kwd><kwd><named-content xmlns:xlink="http://www.w3.org/1999/xlink" content-type="order">Hemiptera</named-content></kwd><kwd><named-content xmlns:xlink="http://www.w3.org/1999/xlink" content-type="family">Reduviidae</named-content></kwd></kwd-group><mixed-citation publication-type="journal"><person-group><name><surname>Zhao</surname><given-names>Yisheng</given-names></name><name><surname>Galvão</surname><given-names>Cleber</given-names></name><name><surname>Cai</surname><given-names>Wanzhi</given-names></name></person-group><article-title><italic><tp:taxon-name><tp:taxon-name-part taxon-name-part-type="genus" reg="Rhodnius">Rhodnius</tp:taxon-name-part> <tp:taxon-name-part taxon-name-part-type="species" reg="micki">micki</tp:taxon-name-part></tp:taxon-name></italic>, a new species of <tp:taxon-name><tp:taxon-name-part taxon-name-part-type="subfamily">Triatominae</tp:taxon-name-part></tp:taxon-name> (<tp:taxon-name><tp:taxon-name-part taxon-name-part-type="order">Hemiptera</tp:taxon-name-part></tp:taxon-name>, <tp:taxon-name><tp:taxon-name-part taxon-name-part-type="family">Reduviidae</tp:taxon-name-part></tp:taxon-name>) from Bolivia</article-title><source>Zookeys</source><day>26</day><month>1</month><year>2021</year><volume>1012</volume><fpage>71</fpage><lpage>93</lpage><pub-id pub-id-type="doi">10.3897/zookeys.1012.54779</pub-id></mixed-citation></tp:treatment-meta><tp:nomenclature><tp:taxon-name><object-id xmlns:xlink="http://www.w3.org/1999/xlink" content-type="arpha" xlink:type="simple">75283164-70B8-5A2F-AAC2-B8778B463A42</object-id>
                <tp:taxon-name-part taxon-name-part-type="genus" reg="Rhodnius">Rhodnius</tp:taxon-name-part>
                <tp:taxon-name-part taxon-name-part-type="species" reg="micki">micki</tp:taxon-name-part>
                <object-id xmlns:xlink="http://www.w3.org/1999/xlink" content-type="zoobank" xlink:type="simple">http://zoobank.org/226A56E5-FDF8-4850-9426-80B3C4D79FC5</object-id>
              </tp:taxon-name><tp:taxon-status xmlns:xlink="http://www.w3.org/1999/xlink" xlink:type="simple">sp. nov.</tp:taxon-status></tp:nomenclature><tp:treatment-sec sec-type="type material" id="SECID0ER3AE"><title>Type materials.</title><p>Bolivia: Santa Cruz, Saavedra, C.J. Pruett [leg.], 1 male holotype, 10.v.1989, 1 male paratype, 1.iii.1989 (NMHUK).</p></tp:treatment-sec><tp:treatment-sec sec-type="diagnosis" id="SECID0EW3AE"><title>Diagnosis.</title><p>General coloration dark brown. Head relatively short, only slightly longer than the pronotum. Eyes small, width of the eye shorter than the synthlipsis. Central area of the anterior lobe of the pronotum conspicuously dark and its humeral angle of the posterior lobe relatively sharply curved. Legs brown. The median process of the pygophore long and bifid on the tip. The medial basal sclerite of the phallosoma with two straight and flat projections. One distal dorsal sclerite of the endosoma bifurcated, and its tip rounded and curved slightly inward.</p></tp:treatment-sec><tp:treatment-sec sec-type="description" id="SECID0E23AE"><title>Description.</title><p><bold><italic>Coloration</italic>.</bold> Body generally dark brown. Head with light median longitudinal stripe extending from the apex of clypeus to the posterior portion of ocelli; eyes blackish; middle of third segment and posterior half of forth segment yellow; a pair of black stripes on the dorsal surface of neck, half of lateral side and ventral side dark. Pronotum with a pair of submedian carinae and lateral margin yellow; concave areas on anterior lobe, especially the central area darkened; posterior lobe dark with scattered irregular small yellow spots. Scutellum dark with a yellow “Y”-shaped ridge; the tip of scutellar process white. Hemelytra generally brown and mottled; corium with small lightly colored spots; membrane with narrowly rimmed pale-yellow veins, area between veins with scattered light color spots. Legs mottled with yellow spots; tarsi yellowish (Fig. <xref ref-type="fig" rid="F2">7</xref>). Connexivum dark and mottled with yellow spots, posterior one fourth of every segment almost yellow; ventral surface of the abdomen yellowish with scattered irregular dark brown spot; sternites light brown to black, with irregular dark brown spots, center of sternite II and a pair of sublateral elliptical spots of each segment dark (Fig. <xref ref-type="fig" rid="F2">9</xref>); spiracles with a brown narrowly margin (Fig. <xref ref-type="fig" rid="F2">8</xref>).</p><fig id="F2" position="float" orientation="portrait"><object-id xmlns:xlink="http://www.w3.org/1999/xlink" content-type="doi" xlink:type="simple">10.3897/zookeys.1012.54779.figures7-11</object-id><object-id xmlns:xlink="http://www.w3.org/1999/xlink" content-type="arpha" xlink:type="simple">701EBD6D-0FB1-52B2-AF4A-03AE469AFB01</object-id><label>Figures 7–11.</label><caption><p><bold>7–9</bold> holotype of <italic><tp:taxon-name><tp:taxon-name-part taxon-name-part-type="genus" reg="Rhodnius">Rhodnius</tp:taxon-name-part> <tp:taxon-name-part taxon-name-part-type="species" reg="micki">micki</tp:taxon-name-part></tp:taxon-name></italic> sp. nov. <bold>11</bold><italic><tp:taxon-name><tp:taxon-name-part taxon-name-part-type="genus" reg="Rhodnius">Rhodnius</tp:taxon-name-part> <tp:taxon-name-part taxon-name-part-type="species" reg="stali">stali</tp:taxon-name-part></tp:taxon-name></italic> Lent, Jurberg &amp; Galvão, 1993 <bold>7</bold> dorsal side <bold>8</bold> lateral side <bold>9</bold> ventral side <bold>10, 11</bold> pronotum. Scale bars: 5.00 mm (<bold>7–9</bold>); 1.00 mm (<bold>10, 11</bold>)</p></caption><graphic xmlns:xlink="http://www.w3.org/1999/xlink" xlink:href="zookeys-1012-071-g002.jpg" position="float" orientation="portrait" xlink:type="simple" id="oo_501469.jpg"><uri content-type="original_file" xlink:type="simple">https://binary.pensoft.net/fig/501469</uri></graphic></fig></tp:treatment-sec><tp:treatment-sec sec-type="Structure" id="SECID0EF6AE"><title>Structure.</title><p><bold><italic>Head</italic>.</bold> Elongated and granulose, almost 2.5 × as long as width across eyes (1:2.6–2.59), slightly longer than length of pronotum (1:1.17–1.21); apex of maxillary plate surpassing clypeus; anteocular region ~ 3 × as long as postocular region in length (1: 2.84–3.15); eyes small, width of eye in dorsal view shorter than synthlipsis (1:0.60); in lateral view, eyes far away from upper surface of head and approaching to lower surface; ratio of antennal segments 1:5.11–6.29:4.66–5.14:3.55–4.43; first labial segment proceeding toward antenniferous tubercle and second labial segment approaching to posterior margin of head. Ratio of labial segments 1:2.78–3.13:0.61–0.83. <bold><italic>Thorax</italic>.</bold> Anterolateral angles triangle-like. Surface of pronotum granulose, length of posterior pronotal lobe ~ 2 × as that of anterior lobe (1:1.89–1.93); posterior pronotal lobe ~ 1.5 ×as wide as anterior lobe (1:1.52–1.74); median longitudinal furrow of anterior lobe deep on the median transverse furrow; humeral angles sharply curved relatively to other species of <bold><italic><tp:taxon-name><tp:taxon-name-part taxon-name-part-type="genus" reg="Rhodnius">Rhodnius</tp:taxon-name-part></tp:taxon-name></italic></bold> (Fig. <xref ref-type="fig" rid="F2">10</xref>). Scutellum triangular with a yellow Y-shaped ridge; subapical portion with a cone-shaped process. Pleura of meso- and metathoraxes winkled. Legs long and slender. Hemelytra approaching tip of abdomen. <bold><italic>Male genitalia</italic></bold> (Figs <xref ref-type="fig" rid="F3">12</xref>–<xref ref-type="fig" rid="F4">26</xref>). Pygophore (Figs <xref ref-type="fig" rid="F3">12–14</xref>) globular with a tubercle on the bottom of the ventral surface (Fig. <xref ref-type="fig" rid="F3">13</xref>); transverse bridge of pygophore (<abbrev xmlns:xlink="http://www.w3.org/1999/xlink" xlink:title="Transverse bridge of pygophore" id="ABBRID0EUAAG" xlink:type="simple">TBPy</abbrev>) strongly sclerotized and narrow; a pair of dorsal sclerites of genital opening (<abbrev xmlns:xlink="http://www.w3.org/1999/xlink" xlink:title="Dorsal sclerites of pygophore" id="ABBRID0EYAAG" xlink:type="simple">DSPr</abbrev>) large; median process of pygophore (<abbrev xmlns:xlink="http://www.w3.org/1999/xlink" xlink:title="Median process of pygophore" id="ABBRID0E3AAG" xlink:type="simple">MPPy</abbrev>) long, bifid at apical portion and tilting 45 degrees to the dorsal side in lateral view. Parameres (Figs <xref ref-type="fig" rid="F3">15</xref>, <xref ref-type="fig" rid="F3">16</xref>) strongly curved at apex and with a denticle. Basal plate (<abbrev xmlns:xlink="http://www.w3.org/1999/xlink" xlink:title="Basal plate" id="ABBRID0EIBAG" xlink:type="simple">BP</abbrev>) hexagonal in dorsal view, diameter of the arms similar to that of the transverse bridge of basal plate (<abbrev xmlns:xlink="http://www.w3.org/1999/xlink" xlink:title="Transverse bridge of basal plate" id="ABBRID0EMBAG" xlink:type="simple">TBBP</abbrev>) (Fig. <xref ref-type="fig" rid="F4">17</xref>); basal plate extension (<abbrev xmlns:xlink="http://www.w3.org/1999/xlink" xlink:title="Basal plate extension" id="ABBRID0EUBAG" xlink:type="simple">BPE</abbrev>) short and approximately half shorter to arms of basal plate in length (Figs <xref ref-type="fig" rid="F4">18</xref>, <xref ref-type="fig" rid="F4">21</xref>); dorsal phallothecal sclerite (<abbrev xmlns:xlink="http://www.w3.org/1999/xlink" xlink:title="Dorsal phallothecal sclerite" id="ABBRID0EACAG" xlink:type="simple">DPS</abbrev>) flat, as a subrectangular with round angles; medial basal sclerite of phallosoma (<abbrev xmlns:xlink="http://www.w3.org/1999/xlink" xlink:title="Medial basal sclerite of phallosoma" id="ABBRID0EECAG" xlink:type="simple">MBSPh</abbrev>) bifid with two straight and flat projections (Figs <xref ref-type="fig" rid="F4">17</xref>, <xref ref-type="fig" rid="F4">18</xref>, <xref ref-type="fig" rid="F4">20</xref>, <xref ref-type="fig" rid="F4">21</xref>), and both of them slightly swelled at base; lateral flap-like prolongation of phallosoma (<abbrev xmlns:xlink="http://www.w3.org/1999/xlink" xlink:title="Lateral flap-like prolongation of phallosoma" id="ABBRID0EYCAG" xlink:type="simple">LFPPh</abbrev>) large (Figs <xref ref-type="fig" rid="F4">17–22</xref>); two ventral sclerites of phallosoma (<abbrev xmlns:xlink="http://www.w3.org/1999/xlink" xlink:title="Ventral sclerite of phallosoma" id="ABBRID0EADAG" xlink:type="simple">VSPh</abbrev>) elongated ovoid (Figs <xref ref-type="fig" rid="F4">17–22</xref>); the tip of non-everted phallus slightly sclerotized on the dorsal and lateral surface, and the surface of the phallosoma with indistinct stripes (Figs <xref ref-type="fig" rid="F4">17</xref>, <xref ref-type="fig" rid="F4">18</xref>); distal dorsal sclerite of endosoma (<abbrev xmlns:xlink="http://www.w3.org/1999/xlink" xlink:title="Distal dorsal sclerite of endosoma" id="ABBRID0EQDAG" xlink:type="simple">DDSEn</abbrev>) bifurcated, tips rounded, and curved inward lightly (Figs <xref ref-type="fig" rid="F4">20</xref>, <xref ref-type="fig" rid="F4">21</xref>, <xref ref-type="fig" rid="F4">24</xref>); distal ventral sclerite of the endosoma (<abbrev xmlns:xlink="http://www.w3.org/1999/xlink" xlink:title="Distal ventral sclerite of endosoma" id="ABBRID0EAEAG" xlink:type="simple">DVSEn</abbrev>) smaller than the dorsal sclerite and bifurcated with two projections set far apart (Figs <xref ref-type="fig" rid="F4">21–23</xref>). The membrane of endosoma on the dorsal surface wrinkled and a bit thicker than other part of membrane.</p><fig id="F3" position="float" orientation="portrait"><object-id xmlns:xlink="http://www.w3.org/1999/xlink" content-type="doi" xlink:type="simple">10.3897/zookeys.1012.54779.figures12-16</object-id><object-id xmlns:xlink="http://www.w3.org/1999/xlink" content-type="arpha" xlink:type="simple">751B33BB-7280-597F-B099-959702602423</object-id><label>Figures 12–16.</label><caption><p>Pygophore and paramere of paratype of <italic><tp:taxon-name><tp:taxon-name-part taxon-name-part-type="genus" reg="Rhodnius">Rhodnius</tp:taxon-name-part> <tp:taxon-name-part taxon-name-part-type="species" reg="micki">micki</tp:taxon-name-part></tp:taxon-name></italic> sp. nov. <bold>12–14</bold> pygophore <bold>12</bold> dorsal view <bold>13</bold> lateral view <bold>14</bold> ventral view <bold>15, 16</bold> paramere: <bold>15</bold> dorsal view <bold>16</bold> lateral view. Scale bars: 1.00 mm. Abbreviations: <bold><abbrev xmlns:xlink="http://www.w3.org/1999/xlink" xlink:title="Dorsal sclerites of pygophore" id="ABBRID0EKFAG" xlink:type="simple">DSPr</abbrev></bold> dorsal sclerites of pygophore <bold><abbrev xmlns:xlink="http://www.w3.org/1999/xlink" xlink:title="Median process of pygophore" id="ABBRID0EPFAG" xlink:type="simple">MPPy</abbrev></bold> Median process of pygophore <bold><abbrev xmlns:xlink="http://www.w3.org/1999/xlink" xlink:title="Transverse bridge of pygophore" id="ABBRID0EUFAG" xlink:type="simple">TBPy</abbrev></bold> Transverse bridge of pygophore.</p></caption><graphic xmlns:xlink="http://www.w3.org/1999/xlink" xlink:href="zookeys-1012-071-g003.jpg" position="float" orientation="portrait" xlink:type="simple" id="oo_501470.jpg"><uri content-type="original_file" xlink:type="simple">https://binary.pensoft.net/fig/501470</uri></graphic></fig><fig id="F4" position="float" orientation="portrait"><object-id xmlns:xlink="http://www.w3.org/1999/xlink" content-type="doi" xlink:type="simple">10.3897/zookeys.1012.54779.figures17-26</object-id><object-id xmlns:xlink="http://www.w3.org/1999/xlink" content-type="arpha" xlink:type="simple">DF3C94F5-6CEC-55C5-8DFE-F4B3203DE0B8</object-id><label>Figures 17–26.</label><caption><p>Pallus <bold>17–24</bold><italic><tp:taxon-name><tp:taxon-name-part taxon-name-part-type="genus" reg="Rhodnius">Rhodnius</tp:taxon-name-part> <tp:taxon-name-part taxon-name-part-type="species" reg="micki">micki</tp:taxon-name-part></tp:taxon-name></italic> sp. nov. <bold>25, 26</bold><italic><tp:taxon-name><tp:taxon-name-part taxon-name-part-type="genus" reg="Rhodnius">Rhodnius</tp:taxon-name-part> <tp:taxon-name-part taxon-name-part-type="species" reg="robustus">robustus</tp:taxon-name-part></tp:taxon-name></italic><bold>17–19</bold> non-everted phallus <bold>20–26</bold> everted phallus <bold>17, 20</bold> dorsal side <bold>18, 21</bold> lateral side <bold>19, 22</bold> ventral side <bold>23, 25</bold> distal ventral sclerite of endosoma <bold>24, 26</bold> distal dorsal sclerite of endosoma. Scale bars: 1.00 mm (<bold>11–16</bold>); 0.50 mm (<bold>17–20</bold>). Abbreviations: <bold><abbrev xmlns:xlink="http://www.w3.org/1999/xlink" xlink:title="Basal plate" id="ABBRID0ESHAG" xlink:type="simple">BP</abbrev></bold> basal plate <bold><abbrev xmlns:xlink="http://www.w3.org/1999/xlink" xlink:title="Transverse bridge of basal plate" id="ABBRID0EXHAG" xlink:type="simple">TBBP</abbrev></bold> transverse bridge of basal plate <bold><abbrev xmlns:xlink="http://www.w3.org/1999/xlink" xlink:title="Dorsal phallothecal sclerite" id="ABBRID0E3HAG" xlink:type="simple">DPS</abbrev></bold> dorsal phallothecal sclerite <bold><abbrev xmlns:xlink="http://www.w3.org/1999/xlink" xlink:title="Medial basal sclerite of phallosoma" id="ABBRID0EBIAG" xlink:type="simple">MBSPh</abbrev></bold> medial basal sclerite of phallosoma <bold><abbrev xmlns:xlink="http://www.w3.org/1999/xlink" xlink:title="Lateral flap-like prolongation of phallosoma" id="ABBRID0EGIAG" xlink:type="simple">LFPPh</abbrev></bold> lateral flat-like prolongation of phallosoma <bold><abbrev xmlns:xlink="http://www.w3.org/1999/xlink" xlink:title="Ventral sclerite of phallosoma" id="ABBRID0ELIAG" xlink:type="simple">VSPh</abbrev></bold> ventral sclerite of phallosoma <bold><abbrev xmlns:xlink="http://www.w3.org/1999/xlink" xlink:title="Basal plate extension" id="ABBRID0EQIAG" xlink:type="simple">BPE</abbrev></bold> basal plate extension <bold><abbrev xmlns:xlink="http://www.w3.org/1999/xlink" xlink:title="Distal dorsal sclerite of endosoma" id="ABBRID0EVIAG" xlink:type="simple">DDSEn</abbrev></bold> distal dorsal sclerite of endosoma <bold><abbrev xmlns:xlink="http://www.w3.org/1999/xlink" xlink:title="Distal ventral sclerite of endosoma" id="ABBRID0E1IAG" xlink:type="simple">DVSEn</abbrev></bold> distal ventral sclerite of the endosoma <bold><abbrev xmlns:xlink="http://www.w3.org/1999/xlink" xlink:title="Articulatory apparatus" id="ABBRID0E6IAG" xlink:type="simple">AA</abbrev></bold> articulatory apparatus <bold><abbrev xmlns:xlink="http://www.w3.org/1999/xlink" xlink:title="Phallosoma" id="ABBRID0EEJAG" xlink:type="simple">Ph</abbrev></bold> phallosoma <bold><abbrev xmlns:xlink="http://www.w3.org/1999/xlink" xlink:title="Endosoma" id="ABBRID0EJJAG" xlink:type="simple">En</abbrev></bold> endosoma.</p></caption><graphic xmlns:xlink="http://www.w3.org/1999/xlink" xlink:href="zookeys-1012-071-g004.jpg" position="float" orientation="portrait" xlink:type="simple" id="oo_501471.jpg"><uri content-type="original_file" xlink:type="simple">https://binary.pensoft.net/fig/501471</uri></graphic></fig></tp:treatment-sec><tp:treatment-sec sec-type="etymology" id="SECID0ESJAG"><title>Etymology.</title><p>The species epithet is named in honor of Mr. Mick Webb (<named-content xmlns:xlink="http://www.w3.org/1999/xlink" content-type="dwc:institutional_code" xlink:type="simple">NHMUK</named-content>), who had helped us in many ways in the study of <tp:taxon-name><tp:taxon-name-part taxon-name-part-type="order">Hemiptera</tp:taxon-name-part></tp:taxon-name>.</p></tp:treatment-sec><tp:treatment-sec sec-type="description" id="SECID0ECKAG"><title>Measurements.</title><p>[in mm, ♂ (n = 2)] Total length to tip of abdomen 17.20–17.33. Length of head (exclude neck) 3.21–3.55; width of head 1.40–1.43; length of anteocular 2.27–2.30; length of postocular 0.73–0.80; width of eye 0.40–0.44; length of synthlipsis 0.67–0.73. Length of antennal segments I–IV=0.35–0.45/2.20–2.30/1.80–2.10/1.55–1.60; length of visible labial segments I–III=0.80–0.90/2.50/0.60. Length of anterior lobe of pronotum 0.90–0.93; length of posterior pronotal lobe 1.70–1.93; width of anterior pronotal lobe 2.30–2.33; width of posterior pronotal lobe 4.00–4.15. Length of scutellum 1.70–1.75; width of scutellum 1.80–1.90; length of hemelytron 10.40–10.50. Width of abdomen 5.35–5.40. (all the former numbers are for holotype, except length of total, anteocular, second and fourth segment, and width of abdomen).</p></tp:treatment-sec><tp:treatment-sec sec-type="material" id="SECID0EHKAG"><title>Additional material.</title><p><italic><tp:taxon-name><tp:taxon-name-part taxon-name-part-type="genus" reg="Rhodnius">Rhodnius</tp:taxon-name-part> <tp:taxon-name-part taxon-name-part-type="species" reg="robustus">robustus</tp:taxon-name-part></tp:taxon-name></italic> Larrousse, 1927 (1♂, Brazil: Belém, Instituto Evandro Chagas, reared in lab, 20.II.1992) (<named-content xmlns:xlink="http://www.w3.org/1999/xlink" content-type="dwc:institutional_code" xlink:type="simple">NHMUK</named-content>).</p></tp:treatment-sec><tp:treatment-sec sec-type="Geometric morphometrics" id="SECID0E4KAG"><title>Geometric morphometrics</title><p>(Figs <xref ref-type="fig" rid="F5">27</xref>, <xref ref-type="fig" rid="F5">28</xref>) On the one hand, <italic><tp:taxon-name><tp:taxon-name-part taxon-name-part-type="genus" reg="Rhodnius">R.</tp:taxon-name-part> <tp:taxon-name-part taxon-name-part-type="species" reg="pictipes">pictipes</tp:taxon-name-part></tp:taxon-name></italic> and <italic><tp:taxon-name><tp:taxon-name-part taxon-name-part-type="genus" reg="Rhodnius">R.</tp:taxon-name-part> <tp:taxon-name-part taxon-name-part-type="species" reg="stali">stali</tp:taxon-name-part></tp:taxon-name></italic> appear to be the most morphologically similar species to <italic><tp:taxon-name><tp:taxon-name-part taxon-name-part-type="genus" reg="Rhodnius">R.</tp:taxon-name-part> <tp:taxon-name-part taxon-name-part-type="species" reg="micki">micki</tp:taxon-name-part></tp:taxon-name></italic> sp. nov. having relatively short head, only slightly longer than the pronotum, and a defined transverse sulcus on their pronotum. On the other hand, <italic><tp:taxon-name><tp:taxon-name-part taxon-name-part-type="genus" reg="Rhodnius">Rhodnius</tp:taxon-name-part> <tp:taxon-name-part taxon-name-part-type="species" reg="ecuadoriensis">ecuadoriensis</tp:taxon-name-part></tp:taxon-name></italic>, <italic><tp:taxon-name><tp:taxon-name-part taxon-name-part-type="genus" reg="Rhodnius">R.</tp:taxon-name-part> <tp:taxon-name-part taxon-name-part-type="species" reg="pallescens">pallescens</tp:taxon-name-part></tp:taxon-name></italic>, <italic>and <tp:taxon-name><tp:taxon-name-part taxon-name-part-type="genus" reg="Rhodnius">R.</tp:taxon-name-part> <tp:taxon-name-part taxon-name-part-type="species" reg="micki">micki</tp:taxon-name-part></tp:taxon-name></italic> sp. nov. do not have dark rings on the tibiae which is a significant diagnostic character of <italic><tp:taxon-name><tp:taxon-name-part taxon-name-part-type="genus" reg="Rhodnius">Rhodnius</tp:taxon-name-part></tp:taxon-name></italic>. Based on the morphometrics of the head and the particular coloration of the legs, we compared before mentioned four species to <italic><tp:taxon-name><tp:taxon-name-part taxon-name-part-type="genus" reg="Rhodnius">R.</tp:taxon-name-part> <tp:taxon-name-part taxon-name-part-type="species" reg="micki">micki</tp:taxon-name-part></tp:taxon-name></italic> sp. nov. For head shape analysis (Fig. <xref ref-type="fig" rid="F5">27</xref>), the contribution of the first principal (<abbrev xmlns:xlink="http://www.w3.org/1999/xlink" xlink:title="first principal component" id="ABBRID0EEOAG" xlink:type="simple">PC1</abbrev>) component accounted for 81.79% of the total variation, whereas the second principal component (<abbrev xmlns:xlink="http://www.w3.org/1999/xlink" xlink:title="second principal component" id="ABBRID0EIOAG" xlink:type="simple">PC2</abbrev>) accounted for 6.26%. In the factorial map, five species were separated. The type specimens of <italic><tp:taxon-name><tp:taxon-name-part taxon-name-part-type="genus" reg="Rhodnius">R.</tp:taxon-name-part> <tp:taxon-name-part taxon-name-part-type="species" reg="micki">micki</tp:taxon-name-part></tp:taxon-name></italic> sp. nov. were far away from the others. The thin plate spline visualization showed that the fifth and tenth landmarks located on the anterior margin of eye contributed most to the shape difference among these species. The size of the eye and the length of the anteocular and postocular regions might be the most significant differences among them. For wing vein analysis (Fig. <xref ref-type="fig" rid="F5">28</xref>), the contribution of the first principal (<abbrev xmlns:xlink="http://www.w3.org/1999/xlink" xlink:title="first principal component" id="ABBRID0E2OAG" xlink:type="simple">PC1</abbrev>) component accounted for 58.46% of the total variation and the second principal component (<abbrev xmlns:xlink="http://www.w3.org/1999/xlink" xlink:title="second principal component" id="ABBRID0E6OAG" xlink:type="simple">PC2</abbrev>) accounted for 22.21%. The points of <italic><tp:taxon-name><tp:taxon-name-part taxon-name-part-type="genus" reg="Rhodnius">R.</tp:taxon-name-part> <tp:taxon-name-part taxon-name-part-type="species" reg="micki">micki</tp:taxon-name-part></tp:taxon-name></italic> sp. nov. were also distinct from those of the other four species, and these four species were separated from each other too. The thin plate spline visualization showed that the seventh landmark contributed most to the shape difference among these species. It implied that the position of the intersection of the Cu and An1 veins may be the most variable among them.</p><fig id="F5" position="float" orientation="portrait"><object-id xmlns:xlink="http://www.w3.org/1999/xlink" content-type="doi" xlink:type="simple">10.3897/zookeys.1012.54779.figures27-28</object-id><object-id xmlns:xlink="http://www.w3.org/1999/xlink" content-type="arpha" xlink:type="simple">04D62FD1-7241-5A82-8D35-04CB3B58AC07</object-id><label>Figures 27, 28.</label><caption><p>Morphological variations of five <italic><tp:taxon-name><tp:taxon-name-part taxon-name-part-type="genus" reg="Rhodnius">Rhodnius</tp:taxon-name-part></tp:taxon-name></italic> species based on Principal Component Analysis. The 90% equal frequency ellipses containing approximately 90% of the data points are shown. The thin-plate splines show the average shape for each species, corresponding to the deformation of the landmarks compared with the origin (the average shape of all species) <bold>27</bold> head <bold>28</bold> fore wing.</p></caption><graphic xmlns:xlink="http://www.w3.org/1999/xlink" xlink:href="zookeys-1012-071-g005.jpg" position="float" orientation="portrait" xlink:type="simple" id="oo_501472.jpg"><uri content-type="original_file" xlink:type="simple">https://binary.pensoft.net/fig/501472</uri></graphic></fig></tp:treatment-sec></tp:taxon-treatment>
