# Supplementary material for: Rhodnius micki, a new species of Triatominae (Hemiptera, Reduviidae) from Bolivia
Source: Zookeys. 2021 Jan 26;1012:71–93. doi: 10.3897/zookeys.1012.54779 (PMC7854562; doi:10.3897/zookeys.1012.54779)
Supplement: Supplementary material 1 — TPS file of landmarks of R. ecuadoriensis [file zookeys-1012-071-s001.tps]

LM=13
41.00000 597.00000
100.00000 532.00000
195.00000 515.00000
239.00000 464.00000
538.00000 472.00000
752.00000 419.00000
829.00000 463.00000
833.00000 699.00000
766.00000 733.00000
546.00000 696.00000
240.00000 713.00000
205.00000 666.00000
102.00000 668.00000
IMAGE=ecuadoriensis.jpg
ID=0
LM=13
90.00000 439.00000
133.00000 381.00000
244.00000 371.00000
276.00000 320.00000
598.00000 342.00000
819.00000 301.00000
856.00000 350.00000
861.00000 587.00000
808.00000 606.00000
593.00000 562.00000
285.00000 569.00000
239.00000 519.00000
131.00000 503.00000
IMAGE=ecuadoriensis2.jpg
ID=1
LM=13
202.00000 295.00000
240.00000 242.00000
333.00000 236.00000
377.00000 190.00000
656.00000 200.00000
842.00000 162.00000
893.00000 199.00000
886.00000 395.00000
843.00000 426.00000
656.00000 390.00000
383.00000 408.00000
342.00000 371.00000
241.00000 358.00000
IMAGE=ecuadoriensis3.jpg
ID=2
LM=13
85.00000 445.00000
131.00000 377.00000
252.00000 365.00000
302.00000 307.00000
639.00000 325.00000
872.00000 276.00000
911.00000 312.00000
903.00000 579.00000
867.00000 620.00000
639.00000 573.00000
306.00000 603.00000
250.00000 545.00000
130.00000 527.00000
IMAGE=ecuadoriensis4.jpg
ID=3
LM=13
139.00000 635.00000
195.00000 562.00000
326.00000 553.00000
367.00000 493.00000
714.00000 509.00000
960.00000 452.00000
1017.00000 503.00000
1028.00000 753.00000
954.00000 814.00000
712.00000 767.00000
376.00000 791.00000
309.00000 731.00000
191.00000 715.00000
IMAGE=ecuadoriensis5.jpg
ID=4
LM=13
37.00000 663.00000
82.00000 586.00000
223.00000 567.00000
271.00000 505.00000
641.00000 519.00000
890.00000 457.00000
937.00000 529.00000
944.00000 791.00000
893.00000 837.00000
646.00000 782.00000
282.00000 806.00000
218.00000 761.00000
84.00000 744.00000
IMAGE=ecuadoriensis6.jpg
ID=5
LM=13
82.00000 426.00000
119.00000 364.00000
245.00000 347.00000
284.00000 287.00000
608.00000 303.00000
838.00000 245.00000
877.00000 298.00000
885.00000 542.00000
838.00000 578.00000
617.00000 526.00000
303.00000 553.00000
246.00000 506.00000
125.00000 491.00000
IMAGE=ecuadoriensis7.jpg
ID=6
LM=13
157.00000 461.00000
193.00000 411.00000
303.00000 399.00000
333.00000 346.00000
620.00000 355.00000
806.00000 312.00000
851.00000 351.00000
843.00000 564.00000
800.00000 594.00000
624.00000 553.00000
337.00000 576.00000
288.00000 537.00000
196.00000 526.00000
IMAGE=ecuadoriensis8.jpg
ID=7
LM=13
71.00000 671.00000
150.00000 562.00000
333.00000 548.00000
384.00000 461.00000
939.00000 479.00000
1302.00000 402.00000
1403.00000 484.00000
1389.00000 852.00000
1300.00000 915.00000
939.00000 854.00000
404.00000 884.00000
334.00000 807.00000
162.00000 786.00000
IMAGE=ecuadoriensis9.jpg
ID=8
LM=13
1223.00000 1293.00000
1326.00000 1144.00000
1596.00000 1108.00000
1715.00000 991.00000
2454.00000 1033.00000
2978.00000 931.00000
3054.00000 1038.00000
3056.00000 1611.00000
2960.00000 1699.00000
2454.00000 1580.00000
1718.00000 1619.00000
1580.00000 1500.00000
1313.00000 1471.00000
IMAGE=ecuadoriensis 257.tif
ID=9
