# Supplementary material for: Rhodnius micki, a new species of Triatominae (Hemiptera, Reduviidae) from Bolivia
Source: Zookeys. 2021 Jan 26;1012:71–93. doi: 10.3897/zookeys.1012.54779 (PMC7854562; doi:10.3897/zookeys.1012.54779)
Supplement: Supplementary material 2 — TPS file of landmarks of R. micki [file zookeys-1012-071-s002.tps]

LM=13
417.00000 1263.00000
518.00000 1081.00000
838.00000 1078.00000
949.00000 964.00000
2003.00000 1004.00000
2409.00000 927.00000
2615.00000 987.00000
2626.00000 1541.00000
2398.00000 1610.00000
2006.00000 1547.00000
949.00000 1575.00000
818.00000 1455.00000
506.00000 1430.00000
IMAGE=xin 111 ͷ.tif
ID=0
LM=13
424.00000 1196.00000
517.00000 1022.00000
878.00000 1022.00000
985.00000 911.00000
1959.00000 970.00000
2362.00000 911.00000
2497.00000 983.00000
2499.00000 1487.00000
2349.00000 1557.00000
1962.00000 1487.00000
967.00000 1526.00000
860.00000 1401.00000
507.00000 1378.00000
IMAGE=xin510ͷ.tif
ID=1
