# Supplementary material for: Rhodnius micki, a new species of Triatominae (Hemiptera, Reduviidae) from Bolivia
Source: Zookeys. 2021 Jan 26;1012:71–93. doi: 10.3897/zookeys.1012.54779 (PMC7854562; doi:10.3897/zookeys.1012.54779)
Supplement: Supplementary material 3 — TPS file of landmarks of R. pallescens [file zookeys-1012-071-s003.tps]

LM=13
17.00000 76.00000
22.00000 69.00000
38.00000 67.00000
43.00000 61.00000
104.00000 66.00000
129.00000 63.00000
134.00000 69.00000
133.00000 94.00000
129.00000 99.00000
103.00000 92.00000
44.00000 93.00000
37.00000 86.00000
21.00000 84.00000
IMAGE=pallescens.jpg
ID=0
LM=13
138.00000 498.00000
188.00000 438.00000
279.00000 429.00000
334.00000 384.00000
784.00000 399.00000
975.00000 365.00000
1022.00000 388.00000
1025.00000 595.00000
973.00000 623.00000
782.00000 593.00000
336.00000 615.00000
283.00000 569.00000
185.00000 561.00000
IMAGE=pallescens1.jpg
ID=1
LM=13
68.00000 528.00000
113.00000 466.00000
219.00000 463.00000
263.00000 415.00000
702.00000 427.00000
885.00000 400.00000
932.00000 425.00000
933.00000 617.00000
891.00000 641.00000
706.00000 616.00000
265.00000 632.00000
213.00000 592.00000
112.00000 589.00000
IMAGE=pallescens2.jpg
ID=2
LM=13
102.00000 708.00000
147.00000 651.00000
244.00000 645.00000
286.00000 595.00000
753.00000 617.00000
935.00000 584.00000
983.00000 611.00000
986.00000 806.00000
936.00000 831.00000
756.00000 796.00000
296.00000 815.00000
241.00000 774.00000
148.00000 777.00000
IMAGE=pallescens4.jpg
ID=3
LM=13
68.00000 550.00000
158.00000 451.00000
358.00000 451.00000
426.00000 354.00000
1217.00000 398.00000
1540.00000 347.00000
1620.00000 389.00000
1628.00000 717.00000
1536.00000 768.00000
1216.00000 726.00000
426.00000 756.00000
328.00000 662.00000
137.00000 630.00000
IMAGE=pallescens6.jpg
ID=4
LM=13
77.00000 701.00000
139.00000 621.00000
287.00000 621.00000
346.00000 566.00000
954.00000 589.00000
1209.00000 543.00000
1285.00000 570.00000
1288.00000 825.00000
1216.00000 876.00000
955.00000 830.00000
346.00000 848.00000
277.00000 787.00000
140.00000 779.00000
IMAGE=pallescens7.jpg
ID=5
LM=13
206.00000 504.00000
240.00000 439.00000
369.00000 428.00000
413.00000 378.00000
895.00000 394.00000
1116.00000 359.00000
1155.00000 394.00000
1159.00000 616.00000
1111.00000 646.00000
899.00000 607.00000
419.00000 621.00000
371.00000 568.00000
243.00000 573.00000
IMAGE=pallescens8.jpg
ID=6
LM=13
128.00000 528.00000
165.00000 477.00000
234.00000 475.00000
284.00000 445.00000
636.00000 459.00000
792.00000 420.00000
830.00000 447.00000
831.00000 604.00000
796.00000 635.00000
640.00000 604.00000
285.00000 619.00000
240.00000 584.00000
162.00000 577.00000
IMAGE=pallescens10.jpg
ID=7
LM=13
864.00000 1646.00000
969.00000 1474.00000
1329.00000 1461.00000
1447.00000 1326.00000
2763.00000 1337.00000
3357.00000 1223.00000
3468.00000 1328.00000
3486.00000 1886.00000
3366.00000 2008.00000
2765.00000 1907.00000
1449.00000 1969.00000
1299.00000 1836.00000
969.00000 1826.00000
IMAGE=pallescens11.tif
ID=8
LM=13
33.00000 113.00000
44.00000 97.00000
75.00000 95.00000
86.00000 84.00000
211.00000 85.00000
263.00000 74.00000
277.00000 81.00000
279.00000 133.00000
264.00000 143.00000
212.00000 135.00000
88.00000 142.00000
75.00000 131.00000
46.00000 130.00000
IMAGE=pallescens12.jpg
ID=9
