# Supplementary material for: Rhodnius micki, a new species of Triatominae (Hemiptera, Reduviidae) from Bolivia
Source: Zookeys. 2021 Jan 26;1012:71–93. doi: 10.3897/zookeys.1012.54779 (PMC7854562; doi:10.3897/zookeys.1012.54779)
Supplement: Supplementary material 4 — TPS file of landmarks of R. pictipes [file zookeys-1012-071-s004.tps]

LM=13
1178.00000 1880.00000
1301.00000 1720.00000
1656.00000 1703.00000
1766.00000 1572.00000
2963.00000 1606.00000
3597.00000 1472.00000
3721.00000 1572.00000
3714.00000 2147.00000
3601.00000 2244.00000
2976.00000 2134.00000
1770.00000 2207.00000
1656.00000 2083.00000
1304.00000 2067.00000
IMAGE=pictipes 1.tif
ID=0
LM=13
41.00000 1052.00000
101.00000 968.00000
265.00000 957.00000
315.00000 897.00000
857.00000 920.00000
1147.00000 866.00000
1208.00000 904.00000
1211.00000 1188.00000
1150.00000 1236.00000
863.00000 1183.00000
324.00000 1215.00000
245.00000 1148.00000
96.00000 1142.00000
IMAGE=pictipes 3.JPG
ID=1
LM=13
40.00000 1069.00000
110.00000 978.00000
300.00000 987.00000
343.00000 908.00000
941.00000 938.00000
1235.00000 886.00000
1315.00000 924.00000
1320.00000 1230.00000
1241.00000 1270.00000
947.00000 1215.00000
344.00000 1245.00000
278.00000 1186.00000
107.00000 1157.00000
IMAGE=pictipes 5.JPG
ID=2
LM=13
87.00000 1057.00000
158.00000 970.00000
331.00000 957.00000
378.00000 894.00000
935.00000 926.00000
1236.00000 888.00000
1312.00000 916.00000
1304.00000 1196.00000
1238.00000 1236.00000
939.00000 1189.00000
381.00000 1223.00000
319.00000 1161.00000
147.00000 1148.00000
IMAGE=pictipes 6.JPG
ID=3
LM=13
47.00000 1090.00000
112.00000 1009.00000
274.00000 989.00000
328.00000 924.00000
966.00000 957.00000
1268.00000 910.00000
1337.00000 943.00000
1330.00000 1253.00000
1265.00000 1294.00000
961.00000 1240.00000
335.00000 1270.00000
265.00000 1196.00000
113.00000 1185.00000
IMAGE=pictipes 7.JPG
ID=4
LM=13
47.00000 1101.00000
106.00000 1019.00000
278.00000 1008.00000
332.00000 945.00000
904.00000 961.00000
1208.00000 905.00000
1277.00000 954.00000
1286.00000 1259.00000
1208.00000 1296.00000
900.00000 1242.00000
340.00000 1265.00000
264.00000 1196.00000
104.00000 1189.00000
IMAGE=pictipes 8.JPG
ID=5
LM=13
46.00000 1093.00000
126.00000 1002.00000
286.00000 999.00000
330.00000 923.00000
920.00000 945.00000
1216.00000 886.00000
1293.00000 914.00000
1289.00000 1215.00000
1225.00000 1256.00000
925.00000 1211.00000
335.00000 1248.00000
275.00000 1179.00000
131.00000 1174.00000
IMAGE=pictipes 9.JPG
ID=6
LM=13
40.00000 1085.00000
116.00000 996.00000
283.00000 984.00000
318.00000 907.00000
948.00000 927.00000
1245.00000 863.00000
1334.00000 900.00000
1342.00000 1210.00000
1260.00000 1255.00000
958.00000 1205.00000
334.00000 1246.00000
283.00000 1173.00000
120.00000 1180.00000
IMAGE=pictipes 10.JPG
ID=7
LM=13
59.00000 1034.00000
125.00000 955.00000
278.00000 943.00000
338.00000 882.00000
855.00000 901.00000
1140.00000 834.00000
1206.00000 875.00000
1210.00000 1157.00000
1141.00000 1201.00000
863.00000 1140.00000
340.00000 1182.00000
264.00000 1119.00000
128.00000 1112.00000
IMAGE=pictipes 11.JPG
ID=8
LM=13
33.00000 1099.00000
106.00000 1002.00000
267.00000 1003.00000
317.00000 935.00000
899.00000 968.00000
1203.00000 912.00000
1284.00000 950.00000
1288.00000 1251.00000
1211.00000 1276.00000
907.00000 1231.00000
319.00000 1270.00000
273.00000 1203.00000
105.00000 1194.00000
IMAGE=pictipes 12.JPG
ID=9
