# Supplementary material for: Rhodnius micki, a new species of Triatominae (Hemiptera, Reduviidae) from Bolivia
Source: Zookeys. 2021 Jan 26;1012:71–93. doi: 10.3897/zookeys.1012.54779 (PMC7854562; doi:10.3897/zookeys.1012.54779)
Supplement: Supplementary material 5 — TPS file of landmarks of R. stali [file zookeys-1012-071-s005.tps]

LM=13
1109.00000 1813.00000
1206.00000 1625.00000
1552.00000 1616.00000
1655.00000 1494.00000
2572.00000 1539.00000
3154.00000 1414.00000
3277.00000 1525.00000
3269.00000 2116.00000
3151.00000 2231.00000
2574.00000 2102.00000
1657.00000 2153.00000
1549.00000 2022.00000
1203.00000 2008.00000
IMAGE=stali 2.tif
ID=0
LM=13
45.00000 1100.00000
109.00000 1004.00000
285.00000 1002.00000
329.00000 932.00000
826.00000 944.00000
1097.00000 888.00000
1166.00000 930.00000
1179.00000 1254.00000
1104.00000 1297.00000
824.00000 1254.00000
335.00000 1279.00000
275.00000 1208.00000
110.00000 1197.00000
IMAGE=stali 4.JPG
ID=1
LM=13
75.00000 1033.00000
130.00000 951.00000
275.00000 944.00000
330.00000 879.00000
818.00000 907.00000
1093.00000 856.00000
1160.00000 892.00000
1164.00000 1177.00000
1087.00000 1224.00000
820.00000 1172.00000
323.00000 1190.00000
269.00000 1120.00000
130.00000 1114.00000
IMAGE=stali 5.JPG
ID=2
LM=13
112.00000 1166.00000
181.00000 1077.00000
330.00000 1074.00000
366.00000 1002.00000
838.00000 1007.00000
1119.00000 954.00000
1201.00000 991.00000
1204.00000 1301.00000
1123.00000 1345.00000
867.00000 1307.00000
383.00000 1329.00000
323.00000 1265.00000
184.00000 1257.00000
IMAGE=stali 6.JPG
ID=3
LM=13
108.00000 1115.00000
163.00000 1033.00000
322.00000 1029.00000
357.00000 960.00000
840.00000 993.00000
1094.00000 942.00000
1181.00000 973.00000
1175.00000 1254.00000
1094.00000 1297.00000
840.00000 1249.00000
360.00000 1268.00000
314.00000 1202.00000
169.00000 1202.00000
IMAGE=stali 7.JPG
ID=4
LM=13
96.00000 1114.00000
168.00000 1039.00000
298.00000 1043.00000
332.00000 971.00000
816.00000 1002.00000
1079.00000 960.00000
1172.00000 992.00000
1164.00000 1272.00000
1079.00000 1301.00000
818.00000 1249.00000
351.00000 1271.00000
305.00000 1203.00000
156.00000 1191.00000
IMAGE=stali 9.JPG
ID=5
LM=13
78.00000 1036.00000
131.00000 966.00000
291.00000 947.00000
330.00000 882.00000
788.00000 903.00000
1028.00000 856.00000
1112.00000 882.00000
1107.00000 1174.00000
1030.00000 1215.00000
791.00000 1168.00000
339.00000 1188.00000
266.00000 1131.00000
130.00000 1115.00000
IMAGE=stali 10.JPG
ID=6
LM=13
97.00000 1131.00000
169.00000 1042.00000
319.00000 1039.00000
367.00000 973.00000
827.00000 993.00000
1079.00000 941.00000
1163.00000 979.00000
1160.00000 1287.00000
1082.00000 1329.00000
827.00000 1278.00000
367.00000 1298.00000
301.00000 1235.00000
159.00000 1215.00000
IMAGE=stali 11.JPG
ID=7
LM=13
112.00000 1111.00000
171.00000 1020.00000
326.00000 1008.00000
371.00000 939.00000
845.00000 955.00000
1110.00000 904.00000
1201.00000 936.00000
1198.00000 1249.00000
1122.00000 1282.00000
852.00000 1249.00000
371.00000 1262.00000
327.00000 1209.00000
175.00000 1197.00000
IMAGE=stali 12.JPG
ID=8
LM=13
386.00000 665.00000
440.00000 599.00000
562.00000 599.00000
602.00000 542.00000
991.00000 558.00000
1232.00000 508.00000
1298.00000 543.00000
1296.00000 763.00000
1226.00000 833.00000
983.00000 778.00000
604.00000 807.00000
565.00000 751.00000
443.00000 747.00000
IMAGE=stali 13.JPG
ID=9
